# Supplementary material for: Effects of Histamine H3 Receptor Antagonist/Inverse Agonist Pitolisant on Temporal Prediction, Spatial Switching, and Spontaneous Locomotion in Mice
Source: Neuropsychopharmacol Rep. 2026 Apr 1;46(2):e70115. doi: 10.1002/npr2.70115 (PMC13045490; doi:10.1002/npr2.70115)
Supplement: Supplementary file 1 — Data S1: npr270115‐sup‐0001‐DataS1.xlsx. [file NPR2-46-e70115-s001.xlsx]

## Sheet: Exp1_AnticipatoryLicking
ID#	Saline	Pitolisant 10 mg/kg	Pitolisant 20 mg/kg
HF01	5.01167	5.44	5.42167
HF02	5.74	5.9	5.06833
HF03	6.66	6.55667	5.44833
HF04	3.985	3.90833	3.73167
HF05	5.34167	5.29667	5.34167
HF06	6.28333	6.25333	4.68667
HF07	3.98667	3.66333	3.90333
HF08	4.22667	5.08333	3.47167

## Sheet: Exp1_ConsummatoryLicking
ID#	Saline	Pitolisant 10 mg/kg	Pitolisant 20 mg/kg
HF01	5.30667	5.89333	5.37
HF02	5.125	5.255	4.22333
HF03	6.035	6.59	5.57333
HF04	5.28667	5.63	5.38833
HF05	4.94	5.265	5.57
HF06	7.95833	7.745	6.98167
HF07	3.85833	3.565	3.79167
HF08	5.265	7.12833	4.91333

## Sheet: Exp1_AnticipatoryError
ID#	Saline	Pitolisant 10 mg/kg	Pitolisant 20 mg/kg
HF01	0.25209	0.212921	0.223645
HF02	0.125332	0.172181	0.16595
HF03	0.251596	0.271316	0.290079
HF04	0.269135	0.258573	0.284491
HF05	0.157543	0.181082	0.170536
HF06	0.143481	0.101258	0.247349
HF07	0.430504	0.445244	0.370515
HF08	0.374606	0.312131	0.331894

## Sheet: Exp1_Anticipatory_Individual
Trial	HF01	HF02	HF03	HF04	HF05	HF06	HF07	HF08	HF01	HF02	HF03	HF04	HF05	HF06	HF07	HF08	HF01	HF02	HF03	HF04	HF05	HF06	HF07	HF08
	Saline	Saine	Saline	Saline	Saline	Saline	Saline	Saline	Pitolisant 10 mg/kg	Pitolisant 10 mg/kg	Pitolisant 10 mg/kg	Pitolisant 10 mg/kg	Pitolisant 10 mg/kg	Pitolisant 10 mg/kg	Pitolisant 10 mg/kg	Pitolisant 10 mg/kg	Pitolisant 20 mg/kg	Pitolisant 20 mg/kg	Pitolisant 20 mg/kg	Pitolisant 20 mg/kg	Pitolisant 20 mg/kg	Pitolisant 20 mg/kg	Pitolisant 20 mg/kg	Pitolisant 20 mg/kg
1	0.830116	0.988679	0.836538	0.756962	0.948936	0.949102	0.549858	0.703008	0.827225	0.922865	0.779891	0.864499	0.895	0.944056	0.562162	0.66787	0.768908	0.976109	0.831081	0.872549	0.915888	0.885542	0.696751	0.755656
2	0.207171	0.189911	0.294118	0.437838	0.110577	0.14433	0.465789	0.344569	0.161458	0.200637	0.422652	0.425641	0.104072	0.0601266	0.493333	0.357616	0.153005	0.241935	0.337793	0.492537	0.268041	0.169329	0.458621	0.33526
3	0.154762	0.00343643	0.306785	0.378824	0.046875	0.107143	0.444751	0.355469	0.150183	0.0495356	0.277929	0.287841	0.140969	0	0.451524	0.28	0.174721	0.132911	0.342193	0.270053	0.118182	0.186916	0.398551	0.277533
4	0.117409	0.0102041	0.22865	0.177885	0.0583333	0.0437318	0.405759	0.347328	0.154506	0.0212121	0.195266	0.151589	0.0677966	0.0030303	0.424165	0.272414	0.181435	0.0911854	0.264591	0.279762	0.0628019	0.163823	0.357639	0.244898
5	0.241379	0.0165563	0.182796	0.149883	0.0677966	0.00619195	0.376963	0.327138	0.145	0.0601266	0.190608	0.207824	0.101322	0.00316456	0.42663	0.289562	0.188755	0.0377907	0.193452	0.203966	0.0788382	0.14939	0.316327	0.330097
6	0.218341	0.0226629	0.118012	0.144578	0.0761905	0.0172414	0.427822	0.359684	0.146119	0.0302115	0.150997	0.148438	0.0592885	0.00634921	0.421751	0.248428	0.173729	0.0185759	0.185567	0.169872	0.08	0.175953	0.308333	0.292683
7	0.187755	0.0101695	0.152695	0.161111	0.0546875	0.015873	0.409091	0.313433	0.194444	0.100324	0.188732	0.149485	0.106122	0.0165563	0.416667	0.218855	0.145038	0.0480769	0.197183	0.154286	0.0493274	0.121951	0.259259	0.26087
8	0.171548	0.0359477	0.163842	0.139089	0.0852713	0	0.387909	0.331818	0.153543	0.0914634	0.146974	0.134328	0.172285	0.0220126	0.429668	0.271565	0.133028	0.0352304	0.221154	0.186335	0.0551471	0.186275	0.265101	0.24878
9	0.189189	0.0480769	0.147059	0.143577	0.0743243	0.059375	0.440506	0.32549	0.116162	0.103976	0.206215	0.158568	0.174468	0.0148368	0.395543	0.277457	0.118143	0.127219	0.145897	0.114206	0.0378788	0.145401	0.361404	0.247525
10	0.163265	0.0197628	0.139535	0.220745	0.0757576	0.059375	0.407104	0.318182	0.166667	0.0526316	0.118343	0.0994898	0.101695	0.0369231	0.433243	0.274627	0.186916	0.053125	0.220149	0.193772	0.117073	0.270358	0.286195	0.300412

## Sheet: Exp1_ConsummatoryError
ID#	Saline	Pitolisant 10 mg/kg	Pitolisant 20 mg/kg
HF01	0.059179	0.080879	0.05978
HF02	0.031731	0.061369	0.049659
HF03	0.075447	0.045671	0.054897
HF04	0.091989	0.053138	0.056818
HF05	0.037224	0.031083	0.041138
HF06	0.063787	0.03767	0.061041
HF07	0.118953	0.146116	0.051827
HF08	0.110443	0.205752	0.058025

## Sheet: Exp1_Consummatory_Individual
Trial	HF01	HF02	HF03	HF04	HF05	HF06	HF07	HF08	HF01	HF02	HF03	HF04	HF05	HF06	HF07	HF08	HF01	HF02	HF03	HF04	HF05	HF06	HF07	HF08
	Saline	Saline	Saline	Saline	Saline	Saline	Saline	Saline	Pitolisant 10 mg/kg	Pitolisant 10 mg/kg	Pitolisant 10 mg/kg	Pitolisant 10 mg/kg	Pitolisant 10 mg/kg	Pitolisant 10 mg/kg	Pitolisant 10 mg/kg	Pitolisant 10 mg/kg	Pitolisant 20 mg/kg	Pitolisant 20 mg/kg	Pitolisant 20 mg/kg	Pitolisant 20 mg/kg	Pitolisant 20 mg/kg	Pitolisant 20 mg/kg	Pitolisant 20 mg/kg	Pitolisant 20 mg/kg
1	0.322917	0.24024	0.323353	0.471939	0.321212	0.262032	0.194503	0.257225	0.393103	0.345821	0.174847	0.316302	0.241486	0.245232	0.24295	0.280952	0.358779	0.243671	0.265018	0.246612	0.343137	0.252174	0.129442	0.301639
2	0.0412844	0.047138	0.0830565	0.106557	0.019544	0.0682594	0.119048	0.0875	0.0495495	0.0574018	0.0354839	0.0554156	0.00909091	0.0157729	0.180645	0.1625	0.00904977	0.0352564	0.025974	0.0782609	0.0483871	0.0371517	0.0741627	0.04
3	0.0220264	0.00641026	0.057508	0.0523416	0	0.0409556	0.112766	0.131343	0.0243902	0.0260116	0.022508	0.028133	0.019943	0.00996678	0.155702	0.203661	0.0196078	0.0617284	0.0167364	0.0245399	0.00609756	0.0393939	0.0509709	0.0172414
4	0.00436681	0	0.0517799	0.028169	0	0.0262172	0.106472	0.0900621	0.035533	0.0192837	0.0408805	0.0329949	0.00578035	0	0.136865	0.210526	0.025974	0.0220126	0.0242915	0.0426829	0.00641026	0.0361446	0.0328639	0.0239726
5	0.00917431	0.003125	0.039604	0.0504202	0	0.0323741	0.107368	0.0716612	0.00497512	0.019337	0.0279503	0.0295567	0.0148368	0.0101351	0.151709	0.19863	0.0313901	0.0236686	0.0419847	0.0208955	0.00967742	0.0212121	0.026699	0.0439189
6	0.0352423	0	0.0204778	0.0297297	0	0.010101	0.12	0.0687285	0.0288462	0.0196078	0.0192308	0.015625	0	0.00628931	0.12	0.208738	0.0188679	0.0151515	0.0228137	0.022082	0.00887574	0.0543807	0.0123457	0.0228758
7	0.0178571	0	0.0504732	0.0344828	0.00316456	0.029304	0.12731	0.096463	0.0190476	0.0421348	0.0316456	0.0127877	0.0154799	0.0031348	0.126068	0.140811	0.0315315	0.0306748	0.0671937	0.0303951	0.00909091	0.0416667	0.0516432	0.0174216
8	0.0429185	0.00625	0.0201342	0.0318841	0	0.0305085	0.0802469	0.102564	0.0251256	0.0221607	0.0351438	0.0127226	0.00285714	0.00634921	0.119658	0.189252	0.00858369	0.0185185	0.0200803	0.0243161	0	0.0384615	0.0481651	0.0709459
9	0	0.00322581	0.0291262	0.0364146	0.00638978	0.038835	0.111801	0.0841424	0.0469484	0.0277778	0.0360656	0.0125945	0.00879765	0.00980392	0.104121	0.222727	0.0257511	0.0307692	0.0230769	0.0398773	0	0.0373563	0.0437788	0.0282686
10	0.0221239	0.0031348	0.0536913	0.0408719	0.00958466	0.0387324	0.11134	0.0944625	0.0515464	0.0424929	0.028125	0.00257732	0.00290698	0.0319489	0.125	0.235426	0.017094	0.0194175	0.0122449	0.0147059	0	0.0455927	0.0518868	0.00342466

## Sheet: Exp2_Locomotion_Overall
ID#	Saline	Pitolisant 10 mg/kg	Pitolisant 20 mg/kg
OF01	0.579192	0.543508	0.136778
OF02	0.588313	0.395006	0.155669
OF03	0.357302	0.247672	0.081206
OF04	0.535871	0.557338	0.21894
OF05	0.613884	0.650082	0.154799
OF06	0.580424	0.811928	0.332303
OF07	0.383315	0.458655	0.380378
OF08	0.504777	0.49263	0.356474
OF09	0.380322	0.464771	0.242557
OF10	0.496995	0.482923	0.594488
OF11	0.527156	0.571464	0.247894
OF12	0.481906	0.501747	0.220737

## Sheet: Exp2_Locomotion_TimeCourse
Time	HF01	HF02	HF03	HF04	HF05	HF06	HF07	HF08	HF01	HF02	HF03	HF04	HF05	HF06	HF07	HF08	HF01	HF02	HF03	HF04	HF05	HF06	HF07	HF08
	Saline	Saline	Saline	Saline	Saline	Saline	Saline	Saline	Saline	Saline	Saline	Saline	Pitolisant 10 mg/kg	Pitolisant 10 mg/kg	Pitolisant 10 mg/kg	Pitolisant 10 mg/kg	Pitolisant 10 mg/kg	Pitolisant 10 mg/kg	Pitolisant 10 mg/kg	Pitolisant 10 mg/kg	Pitolisant 10 mg/kg	Pitolisant 10 mg/kg	Pitolisant 10 mg/kg	Pitolisant 10 mg/kg	Pitolisant 20 mg/kg	Pitolisant 20 mg/kg	Pitolisant 20 mg/kg	Pitolisant 20 mg/kg	Pitolisant 20 mg/kg	Pitolisant 20 mg/kg	Pitolisant 20 mg/kg	Pitolisant 20 mg/kg	Pitolisant 20 mg/kg	Pitolisant 20 mg/kg	Pitolisant 20 mg/kg	Pitolisant 20 mg/kg
5	0.737361	0.780205	0.319067	0.676502	0.821799	0.915822	0.210776	0.486632	0.037595	0.478846	0.575861	0.3683	0.633447	0.739372	0.201296	0.572727	0.531676	1.09581	0.463082	0.4836	0.211893	0.718037	0.672445	0.583843	0.529902	0.629939	0.36198	0.535764	0.647654	0.578397	0.491438	0.457871	0.33653	0.593187	0.650543	0.462305
15	0.620737	0.647115	0.262918	0.490583	0.631887	0.588787	0.450185	0.4774	0.517609	0.547734	0.526352	0.436191	0.580946	0.393447	0.24522	0.593965	0.749455	0.936806	0.407115	0.580449	0.693425	0.572339	0.608415	0.495116	0.204527	0.250234	0.012426	0.333	0.22485	0.616916	0.393436	0.505091	0.25254	0.58813	0.430813	0.488965
25	0.541952	0.715395	0.329993	0.596562	0.582769	0.448944	0.446187	0.476108	0.494648	0.500966	0.511256	0.535828	0.418144	0.471834	0.251125	0.545069	0.76227	1.00447	0.520001	0.512791	0.489222	0.56975	0.549281	0.549281	0.079649	0.009222	0.067415	0.126469	0.108551	0.339846	0.408496	0.270492	0.141939	0.5425	0.111399	0.356502
35	0.42296	0.601224	0.457548	0.463762	0.594145	0.597649	0.358886	0.507391	0.589761	0.45168	0.568633	0.49952	0.532329	0.45609	0.340673	0.357588	0.915468	0.870886	0.381198	0.511958	0.52876	0.481105	0.42358	0.556159	0.068843	0.044691	0.021747	0.077674	0.137213	0.249564	0.280419	0.221537	0.162192	0.530734	0.14742	0.226013
45	0.367303	0.450677	0.484286	0.528819	0.702527	0.641747	0.351113	0.532337	0.392841	0.485461	0.499479	0.396132	0.504081	0.320919	0.246298	0.466871	0.699421	0.905024	0.487162	0.442722	0.469067	0.374089	0.558699	0.415019	0.056435	0.008234	0.084317	0.158068	0.027279	0.126398	0.379993	0.267852	0.249327	0.662232	0.018828	0.102102
55	0.581621	0.39545	0.191307	0.568839	0.517742	0.506862	0.449205	0.457837	0.442527	0.575631	0.526377	0.567334	0.585765	0.205686	0.23752	0.573913	0.519714	0.723668	0.414354	0.48836	0.485874	0.514279	0.63368	0.440685	0.06416	0.069795	0.05138	0.169175	0.027938	0.212741	0.357894	0.344113	0.198527	0.627481	0.261737	0.073582
65	0.639672	0.597102	0.494616	0.55081	0.388267	0.42931	0.328891	0.524126	0.19023	0.397877	0.497121	0.504497	0.556387	0.36374	0.386998	0.72388	0.643612	0.457329	0.556632	0.516285	0.421026	0.382307	0.514368	0.543045	0.059276	0.009371	0.011762	0.160599	0.160486	0.166563	0.351497	0.293131	0.272761	0.518124	0.15605	0.048718
75	0.671518	0.567922	0.402085	0.421755	0.796765	0.565912	0.419959	0.580971	0.417119	0.494022	0.497567	0.482657	0.604847	0.394275	0.259335	0.536408	0.463434	0.601411	0.438114	0.425131	0.492534	0.401632	0.582575	0.582575	0.017085	0.059642	0.033365	0.136221	0.033991	0.243358	0.341598	0.422815	0.219164	0.704055	0.212961	0.006976
85	0.629607	0.539726	0.273901	0.525209	0.489059	0.528777	0.22147	0.500187	0.340568	0.54074	0.541761	0.546692	0.475624	0.209693	0.060586	0.645622	0.565683	0.711952	0.460234	0.472372	0.391136	0.332769	0.600132	0.488036	0.151122	0.319893	0.033365	0.273491	0.025227	0.456946	0.418631	0.425362	0.350031	0.583947	0.241296	0.22147

## Sheet: Exp2_Feces
ID#	Saline	Pitolisant 10 mg/kg	Pitolisant 20 mg/kg
OF01	209	240	0
OF02	359	310	23
OF03	211	81	42
OF04	206	177	235
OF05	84	131	66
OF06	60	115	0
OF07	186	245	185
OF08	245	260	134
OF09	179	164	44
OF10	186	213	170
OF11	156	229	100
OF12	152	196	116

## Sheet: Exp2_Urine
ID#	Saline	Pitolisant 10 mg/kg	Pitolisant 20 mg/kg
OF01	481	919	666
OF02	882	776	796
OF03	368	620	514
OF04	491	299	457
OF05	399	312	589
OF06	477	294	718
OF07	173	180	76
OF08	261	264	266
OF09	172	394	456
OF10	312	135	391
OF11	268	503	437
OF12	282	150	370
